# Supplementary material for: Amelogenesis imperfecta caused by N-terminal enamelin point mutations in mice and men is driven by endoplasmic reticulum stress
Source: Hum Mol Genet. 2017 Mar 11;26(10):1863–76. doi: 10.1093/hmg/ddx090 (PMC5411757; doi:10.1093/hmg/ddx090)
Supplement: Supplementary Data [file ddx090_Supp.zip]

Archive with 6 entries (6 files):
- Notes for Supplemental Video.pdf
- Supplemental Figure 1.pdf
- Supplemental Figure 2.pdf
- Supplemental Figure 3.pdf
- Supplemental Video.avi
- Supplementary tables 1 and 2.pdf
